# Supplementary material for: Roost selection by Mauritian tomb bats (Taphozus mauritianus) in Lilongwe city, Malawi – importance of woodland for sustainable urban planning
Source: PLoS One. 2020 Nov 5;15(11):e0240434. doi: 10.1371/journal.pone.0240434 (PMC7644015; doi:10.1371/journal.pone.0240434)
Supplement: S1 Dataset — (CSV) [file pone.0240434.s001.csv]

Building type	Number of bats	Roof material	Height (m)	Eaves depth (m)	Wall material	Beams present?	Building area (m)	Building perimeter (m)	Distance to tree (m)	Wall orientation
Paired	0	Corrugated metal	3.2368	1.2375	Brick	Yes	155.98	58.61	6.33	North-west
Paired	0	Corrugated metal	3.5421	1.0883	Brick	Yes	155.98	58.61	7.16	South-east
Paired	0	Corrugated metal	3.2043	0.2086	Brick	Yes	201.18	63.56	8.18	South-west
Paired	0	Corrugated metal	3.2318	0.6286	Brick	Yes	201.18	63.56	4.43	South-east
Paired	0	Corrugated metal	3.5107	1.4191	Brick	Yes	201.18	63.56	14.85	North-east
Paired	0	Corrugated metal	3.0547	0.5733	Brick	Yes	131.19	54.78	6.42	South-east
Paired	0	Corrugated metal	3.2392	0.7287	Brick	Yes	204.53	64.25	7.75	South-west
Paired	0	Corrugated metal	3.0581	0.393	Brick	Yes	204.53	64.25	7.52	North-west
Paired	0	Corrugated metal	3.7955	0.373	Brick	Yes	204.53	64.25	10.89	South-west
Paired	0	Corrugated metal	3.2313	0.2497	Brick	Yes	204.53	64.25	7.93	South-west
Paired	0	Corrugated metal	3.3937	0.5078	Brick	Yes	204.53	64.25	15.55	South-east
Paired	0	Corrugated metal	3.53	0.5676	Brick	Yes	129.47	54.34	12.22	South-east
Paired	0	Corrugated metal	4.0854	0.6104	Brick	Yes	129.47	54.34	3.85	North-east
Paired	0	Corrugated metal	4.0495	0.6524	Brick	Yes	129.47	54.34	10.93	South-west
Paired	0	Corrugated metal	3.9765	0.6393	Brick	Yes	129.47	54.34	5.13	North-west
Paired	0	Corrugated metal	3.7197	0.6012	Brick	Yes	129.47	54.34	5.27	North-west
Paired	0	Corrugated metal	2.9764	0.7326	Brick	Yes	129.47	54.34	20.60	South-east
Paired	0	Corrugated metal	3.6684	0.7415	Brick	Yes	97.17	40.06	9.78	West
Paired	0	Corrugated metal	4.082	0.5175	Brick	Yes	97.17	40.06	12.17	East
Paired	0	Corrugated metal	3.7775	0.727	Brick	Yes	129.27	54.64	29.19	South-east
Paired	0	Corrugated metal	3.9319	0.6465	Brick	Yes	98.48	40.37	28.96	North-east
Paired	0	Corrugated metal	3.7617	0.5493	Brick	Yes	98.48	40.37	9.75	South-east
Paired	0	Corrugated metal	3.1974	0.7503	Brick	Yes	98.48	40.37	10.78	North-west
Paired	0	Corrugated metal	3.8428	0.6626	Brick	Yes	97.35	40.08	11.09	North-west
Paired	0	Corrugated metal	3.9406	0.7325	Brick	Yes	97.35	40.08	4.37	South-east
Paired	0	Corrugated metal	3.3334	0.6566	Brick	Yes	97.35	40.08	12.98	North-east
Paired	0	Corrugated metal	3.3009	0.5707	Brick	Yes	203.04	64.16	20.28	West
Paired	0	Corrugated metal	3.5151	1.4104	Brick	Yes	203.04	64.16	12.50	North
Paired	0	Corrugated metal	3.9825	0.6078	Brick	Yes	131.19	54.78	8.53	North-west
Paired	0	Corrugated metal	3.5848	0.8863	Non-brick	No	165.08	57.98	5.73	North-east
Paired	0	Corrugated metal	3.5848	0.8863	Non-brick	No	165.08	57.98	7.39	South-east
Paired	0	Corrugated metal	3.5848	1.0527	Non-brick	No	165.08	57.98	14.95	South-west
Paired	0	Corrugated metal	3.5848	0.8863	Non-brick	No	165.08	57.98	11.94	North-west
Paired	0	Corrugated metal	2.9875	0.4657	Non-brick	Yes	151.19	55.18	2.92	North
Paired	0	Corrugated metal	3.0652	0.5248	Brick	Yes	119.71	45.17	3.63	West
Paired	0	Clay tiles	4.1849	0.6653	Brick	No	189.31	56.39	15.74	South-east
Paired	0	Corrugated metal	3.63	0.5867	Non-brick	No	415.56	98.36	5.02	South-west
Paired	0	Corrugated metal	3.86	0.179	Non-brick	No	284.03	95.64	7.11	North
Paired	0	Corrugated metal	3.0816	0.5317	Brick	Yes	194.34	86.61	5.29	North-west
Paired	0	Corrugated metal	4.0773	0.8975	Non-brick	No	162.43	61.99	4.50	North-east
Paired	0	Corrugated metal	3.3519	0.8619	Non-brick	No	162.43	61.99	15.99	North-west
Paired	0	Clay tiles	3.4895	0.8955	Non-brick	No	695.3	150.98	17.92	South
Paired	0	Corrugated metal	3.9514	0.6509	Non-brick	Yes	478.64	119.21	18.68	South
Random	0	Corrugated metal	3.2401	0.6216	Non-brick	No	423.22	99.12	18.28	South-east
Random	0	Corrugated metal	3.47	0.2963	Non-brick	No	423.22	99.12	16.65	North-east
Random	0	Corrugated metal	3.1024	1.3386	Non-brick	No	423.22	99.12	15.54	North-west
Random	0	Corrugated metal	4.0685	0.3655	Non-brick	No	423.22	99.12	19.21	South-west
Random	0	Corrugated metal	2.7223	0.7071	Non-brick	No	423.22	99.12	11.90	North-west
Random	0	Corrugated metal	3.0669	0.6015	Non-brick	No	138.42	57.31	3.37	East
Random	0	Corrugated metal	3.2896	0.6232	Non-brick	No	138.42	57.31	9.50	West
Random	0	Corrugated metal	3.3184	0.6337	Non-brick	No	138.42	57.31	9.66	South
Random	0	Corrugated metal	3.1144	0.6371	Non-brick	No	138.42	57.31	10.24	North
Random	0	Corrugated metal	3.3088	0.6398	Non-brick	No	138.42	57.31	5.92	South
Random	0	Corrugated metal	3.257	1.2223	Brick	Yes	202.04	69.42	4.78	South-west
Random	0	Corrugated metal	2.3197	0.7769	Brick	Yes	202.04	69.42	7.60	South-west
Random	0	Corrugated metal	3.9304	0.6837	Brick	Yes	202.04	69.42	13.40	North-west
Random	0	Corrugated metal	3.0508	1.2075	Brick	Yes	202.04	69.42	6.52	North-east
Random	0	Corrugated metal	4.1535	0.9113	Brick	Yes	153.6	55.53	2.12	East
Random	0	Corrugated metal	3.2665	1.2761	Brick	Yes	153.6	55.53	12.35	North
Random	0	Corrugated metal	4.1027	0.6803	Brick	Yes	153.6	55.53	9.09	West
Random	0	Corrugated metal	3.2178	1.1922	Brick	Yes	153.6	55.53	13.20	South
Random	0	Corrugated metal	3.6049	0.5091	Non-brick	Yes	423.41	151.97	14.85	North-west
Random	0	Corrugated metal	3.8521	0.6392	Non-brick	Yes	160.62	56.83	8.36	North-west
Random	0	Corrugated metal	3.4432	0.6351	Non-brick	Yes	160.62	56.83	11.93	South-east
Random	0	Corrugated metal	3.4262	0.6404	Non-brick	Yes	160.62	56.83	6.97	North-east
Random	0	Corrugated metal	3.5112	0.6372	Non-brick	Yes	160.62	56.83	7.73	North-east
Random	0	Corrugated metal	3.4232	0.4984	Non-brick	Yes	245.42	72.44	10.97	East
Random	0	Corrugated metal	3.8105	0.7705	Non-brick	Yes	245.42	72.44	15.46	West
Random	0	Corrugated metal	3.4141	0.5146	Non-brick	Yes	245.42	72.44	11.65	East
Random	0	Corrugated metal	4.5697	0.2075	Non-brick	Yes	245.42	72.44	16.61	North
Random	0	Corrugated metal	4.2169	0.5879	Non-brick	Yes	173.05	78.84	10.11	North-west
Random	0	Corrugated metal	3.3147	1.0223	Non-brick	Yes	173.05	78.84	7.62	North-east
Random	0	Corrugated metal	3.7277	0.4623	Non-brick	Yes	173.05	78.84	5.68	South-east
Random	0	Corrugated metal	3.1169	1.0644	Non-brick	Yes	173.05	78.84	15.32	South-west
Random	0	Corrugated metal	3.6076	0.2709	Non-brick	Yes	113.63	53.43	16.91	South
Random	0	Corrugated metal	2.9727	0.2945	Non-brick	Yes	113.63	53.43	16.43	North
Random	0	Corrugated metal	3.0441	0.2131	Non-brick	Yes	113.63	53.43	16.14	East
Random	0	Corrugated metal	3.7319	0.218	Non-brick	Yes	113.63	53.43	8.66	West
Random	0	Corrugated metal	3.5887	0.4401	Non-brick	Yes	517.05	163.38	12.57	West
Random	0	Corrugated metal	3.7195	0.6798	Non-brick	Yes	517.05	163.38	16.36	North
Random	0	Corrugated metal	3.5402	0.671	Non-brick	Yes	517.05	163.38	13.26	South
Random	0	Corrugated metal	3.4526	0.6601	Non-brick	Yes	517.05	163.38	15.30	South
Random	0	Corrugated metal	3.1873	0.795	Non-brick	Yes	313.5	93.46	16.84	North-west
Random	0	Corrugated metal	3.1783	0.6987	Non-brick	Yes	313.5	93.46	21.23	North-east
Random	0	Corrugated metal	3.4735	0.4392	Non-brick	Yes	313.5	93.46	2.08	South-west
Random	0	Corrugated metal	2.81	0.7427	Non-brick	Yes	313.5	93.46	12.75	South-west
Random	0	Corrugated metal	3.6592	0.831	Non-brick	Yes	359.25	105.67	8.44	South
Random	0	Corrugated metal	3.5774	0.6358	Non-brick	Yes	359.25	105.67	17.15	North
Random	0	Corrugated metal	3.5422	0.6559	Non-brick	Yes	359.25	105.67	5.45	West
Random	0	Corrugated metal	3.6846	0.6595	Non-brick	Yes	359.25	105.67	12.28	East
Random	0	Corrugated metal	3.2603	0.6813	Non-brick	Yes	400.31	104.1	14.63	North
Random	0	Corrugated metal	3.6876	0.5044	Non-brick	Yes	400.31	104.1	10.95	South
Random	0	Corrugated metal	3.3259	0.6517	Non-brick	Yes	400.31	104.1	4.74	West
Random	0	Corrugated metal	3.3554	0.6988	Non-brick	Yes	400.31	104.1	5.90	North
Roost	1	Corrugated metal	5.307	0.4293	Brick	Yes	184.89	72.56	11.38	East
Roost	2	Corrugated metal	5.307	0.4293	Brick	Yes	184.89	72.56	12.73	North
Roost	3	Clay tiles	8.73	1.7866	Brick	Yes	1124.91	174.09	20.93	South-west
Roost	1	Clay tiles	3.5	2.449	Brick	Yes	1124.91	174.09	14.18	North-west
Roost	1	Clay tiles	3.5	2.449	Brick	Yes	1124.91	174.09	18.37	North-west
Roost	3	Clay tiles	6.657	1.2301	Brick	Yes	475.34	96.05	26.42	North
Roost	1	Clay tiles	5.8933	1.1662	Brick	Yes	443.36	98.05	20.30	North-east
Roost	2	Clay tiles	6.6257	1.1705	Brick	Yes	443.36	98.05	23.29	North-east
Roost	1	Clay tiles	5.7712	1.1891	Brick	Yes	443.36	98.05	12.44	East
Roost	1	Clay tiles	6.0192	1.2113	Brick	Yes	443.36	98.05	6.14	West
Roost	2	Clay tiles	5.8539	1.1579	Brick	Yes	443.36	98.05	11.07	South-west
Roost	1	Clay tiles	6.5182	1.1797	Brick	Yes	423.86	94.99	9.21	North
Roost	1	Clay tiles	6.4291	1.1797	Brick	Yes	423.86	94.99	5.03	North
Roost	2	Clay tiles	6.3305	1.182	Brick	Yes	423.86	94.99	5.32	South
Roost	1	Clay tiles	5.9492	1.182	Brick	Yes	423.86	94.99	5.51	South-east
Roost	1	Clay tiles	5.9787	1.182	Brick	Yes	423.86	94.99	5.04	South-east
Roost	3	Clay tiles	6.5626	1.1403	Brick	Yes	423.86	94.99	9.69	North-west
Roost	2	Clay tiles	4.4778	2.7423	Brick	Yes	614.49	131.32	9.09	North-east
Roost	1	Clay tiles	4.5011	2.7569	Brick	Yes	614.49	131.32	7.68	North-east
Roost	2	Clay tiles	6.5406	0.3169	Brick	Yes	490.3	96.15	4.42	North-west
Roost	1	Clay tiles	6.1951	1.0146	Brick	Yes	437.19	88.3	12.42	North-west
Roost	4	Clay tiles	6.1888	1.063	Brick	Yes	437.19	88.3	9.12	North-west
Roost	2	Clay tiles	6.3495	1.0618	Brick	Yes	437.19	88.3	18.51	South-east
Roost	2	Clay tiles	6.7183	0.9834	Brick	Yes	432.83	88.2	14.45	North-east
Roost	1	Clay tiles	6.7636	1.0269	Brick	Yes	432.83	88.2	16.86	North-east
Roost	1	Clay tiles	6.7372	1.0336	Brick	Yes	432.83	88.2	17.17	North-east
Roost	3	Clay tiles	6.335	1.0197	Brick	Yes	419.12	86.94	8.58	South-east
Roost	1	Clay tiles	6.1759	1.0908	Brick	Yes	419.12	86.94	8.85	North-west
Roost	2	Clay tiles	6.2008	0.9996	Brick	Yes	419.43	87.02	8.33	South-east
Roost	1	Corrugated metal	5.0209	0.5982	Brick	Yes	445.62	125.68	34.20	North
Roost	2	Corrugated metal	5.2398	0.5998	Brick	Yes	445.62	125.68	35.28	West
Roost	1	Corrugated metal	5.26	0.5602	Brick	Yes	445.62	125.68	8.78	West
Roost	1	Corrugated metal	5.1756	0.6236	Brick	Yes	445.62	125.68	11.10	East
Roost	2	Corrugated metal	5.1522	0.6428	Brick	Yes	445.62	125.68	11.54	South
Roost	2	Corrugated metal	3.4673	0.6124	Non-brick	Yes	210.58	70.77	23.01	East
Roost	3	Corrugated metal	6.6727	1.0923	Non-brick	Yes	963.59	178.74	23.85	West
Roost	1	Corrugated metal	5.5932	0.4444	Brick	Yes	517.7	96.52	11.03	North-west
Roost	1	Corrugated metal	3.8059	0.8966	Brick	Yes	162.87	56.2	11.51	West
Roost	1	Corrugated metal	3.4834	0.6495	Brick	Yes	471.47	112.72	12.70	West
Roost	2	Corrugated metal	3.4198	0.6861	Non-brick	Yes	333.81	102.94	12.16	North-west
Roost	1	Corrugated metal	4.3461	0.7772	Brick	Yes	326.52	98.03	8.15	South-east
Roost	2	Corrugated metal	3.6793	0.4778	Brick	Yes	326.52	98.03	13.68	South-west
Roost	1	Corrugated metal	9.5376	0.2767	Non-brick	Yes	868.93	116.45	10.66	North-west
Roost	4	Clay tiles	3.1468	3.4405	Brick	Yes	446.42	150.95	8.63	South-east
