# Supplementary material for: Roost selection by Mauritian tomb bats (Taphozus mauritianus) in Lilongwe city, Malawi – importance of woodland for sustainable urban planning
Source: PLoS One. 2020 Nov 5;15(11):e0240434. doi: 10.1371/journal.pone.0240434 (PMC7644015; doi:10.1371/journal.pone.0240434)
Supplement: S2 Dataset — (CSV) [file pone.0240434.s002.csv]

Building type	Distance to water (m)	Distance to woodland (m)	Area of nearest woodland (ha)	Road length (m) [<500 m]	Buildings density [<500 m]	Building density [500-1000 m]	Building density [1000-1500 m]
Random	64.65	1854.28	73.2	6514.96	412	1070	1140
Random	525.03	1146.99	73.2	2828.97	283	771	985
Random	172.28	1897.66	174.6	6873.98	215	598	821
Random	257.93	2135.37	174.6	7151.5	306	637	1054
Random	12.26	1496.41	174.6	6119.11	107	467	801
Random	309.92	1168.02	174.6	7293.17	393	1068	1784
Random	446.87	2002.26	174.6	6703.87	460	1157	2311
Random	503.63	1619	174.6	7080.06	525	1419	1542
Random	139.3	1170.13	174.6	6247.02	372	1253	1621
Random	72.42	2175.41	66.99	5360.72	228	643	946
Random	81.92	2687.58	66.99	5348.98	252	676	1035
Random	74.85	3061.65	9.3	4067.35	208	940	3064
Random	162.71	1509.39	9.3	6248.14	340	487	1227
Roost	86.8	48.9	73.2	3990.77	261	860	2316
Roost	179.3	195.12	174.6	5136.16	320	934	1113
Roost	136.49	155.99	174.6	5110.21	326	905	1132
Roost	117.99	132.67	174.6	5039.68	321	870	1114
Roost	147.33	157.23	174.6	4784.37	320	876	1096
Roost	141.86	141.92	174.6	4128.69	304	835	1043
Roost	182.5	178.68	174.6	4213.38	295	845	1027
Roost	200.81	209.16	174.6	4442.6	288	869	1037
Roost	226.43	230.06	174.6	4698.45	304	884	1073
Roost	187.44	193.26	174.6	4576.18	308	882	1072
Roost	158.83	162.77	174.6	4343.07	306	860	1055
Roost	248.49	872.04	73.2	4491.67	341	941	963
Roost	842.11	1138.63	16.7	5261.45	1554	2029	3195
Roost	130.65	2312.58	174.6	5870.31	318	750	918
Roost	332.43	1345.72	73.2	4504.6	307	1072	1486
Roost	95.17	1816.27	73.2	5953.95	475	912	912
Roost	76.98	1583.07	66.99	6129.09	259	622	785
Roost	157.54	2561.27	66.99	6267.94	271	650	1095
Roost	269.44	8.96	73.2	3049.41	276	778	1273
Roost	58.52	35.7	174.6	4637.47	218	393	582
Roost	16.73	1400.36	66.99	6371.05	258	793	570
